# Supplementary material for: Cytological, Biochemical, and Transcriptomic Analyses of a Novel Yellow Leaf Variation in a Paphiopedilum (Orchidaceae) SCBG COP15
Source: Genes (Basel). 2021 Dec 28;13(1):71. doi: 10.3390/genes13010071 (PMC8775194; doi:10.3390/genes13010071)
Supplement: Supplementary file 1 [file genes-13-00071-s001.zip]

Archive with 2 entries (2 files):
- Supplementary Figures S1-S6-Revised.pdf
- Supplementary Tables S1-S8-Revised.xlsx
