# Supplementary material for: Cytological, Biochemical, and Transcriptomic Analyses of a Novel Yellow Leaf Variation in a Paphiopedilum (Orchidaceae) SCBG COP15
Source: Genes (Basel). 2021 Dec 28;13(1):71. doi: 10.3390/genes13010071 (PMC8775194; doi:10.3390/genes13010071)
Supplement: Supplementary file 1 [file genes-13-00071-s001.zip › Supplementary Tables S1-S8-Revised.xlsx]

## Sheet: Table S1
Supplementary Table 1：A list of plant environment.
Environment	Parameter
Temperature	26 ± 1 °C (day) and 24 ± 1 °C (night)
Humidity	70–80%
Light intensity	200μmol·m− 2 ·s− 1
Photoperiod	12h light/12h dark
Proliferation culture medium	MS + BA 2 mg/ L + NAA 0.2 mg/L + activated charcoal 1.5 g/L + coconut water 200 mL/L + sugar 20 g/L
Rooting medium	1/2 MS + IBA 0.5 mg/L + NAA 0.5 mg/L + sugar 20 g/L + activated charcoal 1 g/L

## Sheet: Table S2
Supplementary Table 2：A summary of the quality of the transcriptome
Sample	Raw reads	Clean reads	Mapped reads	Mapped ratio	Error rate(%)	Q20(%)	Q30(%)	GC content(%)
G1	53020042	52441752	36253404	0.6913	0.0238	98.52	95.33	49.43
G2	44008828	43494876	29800052	0.6851	0.0244	98.29	94.71	48.69
G3	53384114	52900276	35945206	0.6795	0.024	98.46	95.14	49.35
G4	44484604	43916676	30606526	0.6969	0.0242	98.38	94.97	49.15
Y1	43335496	42819628	30789456	0.7191	0.024	98.43	95.1	48.55
Y2	47501180	47021550	33610246	0.7148	0.024	98.46	95.17	48.36
Y3	53851220	53349426	37043286	0.6944	0.0239	98.48	95.18	47.77
Y4	41332762	40802964	28633932	0.7018	0.0242	98.33	94.94	47.86

## Sheet: Table S3
Supplementary Table 3：A summary of the assemble results
Type	Unigene	Transcript
Total number	79129	113567
Total base	75087217	125067508
Largest length (bp)	21535	21535
Smallest length (bp)	201	201
Average length (bp)	948.92	1101.27
N50 length (bp)	1590	1800
E90N50 length (bp)	2725	2328
Fragment mapped percent(%)	70.244	80.624
GC percent (%)	41.16	41.53
TransRate score	0.24876	0.32465

## Sheet: Table S4
Supplementary Table S4：Overview of transcriptome assembly showing length distribution of unigene.
Length	Number of Unigene	Percent of Unigene
0~500	37312	0.47
501~1000	20780	0.26
1001~1500	7303	0.09
1501~2000	4638	0.06
2001~2500	3037	0.04
2501~3000	1889	0.02
3001~3500	1285	0.02
3501~4000	827	0.01
4001~4500	593	0.01
>4500	1465	0.02

## Sheet: Table S5
Supplementary Table S5: Identification of coding sequences (CDS) and protein sequences of Chl biosynthesis and degradation genes.
Genes	Unnigenes ID	CDS	Protein
HEMA	TRINITY_DN6358_c0_g1	ATGGCTGCTTCCACGGCGACCGGCGTCGCCGCTTCCCTCGCTCGAGCGAAGCCTGATTTGCTCCTCATCCCCACGATGTCGGTGAGCAGTTTTGAACGCCGGATAATAGCGGCGGTGCCCAGGAGCCTGAGGCCGCCGAACATGACGAGGGGCTGTCTCAGGTCCGAGGCTTCCGGGGATACTGCTCTGAAGGATGAGACGGCTTCTAGGGCGTCCAGTCTCTCCGCGCTTGAGCAGTTCAAGGCTTCAGGAACCGACCGATATATGAAGGAAAGGAGTAGCATTGCTGTTATTGGTCTTAGTGTTCATACAGCACCAGTGGAAATGCGAGAAAAGCTTGCTGTTCCAGAGGCCCAGTGGTCTCGAGCAATTGGAGAGCTATGCAACCTAAACCATATA…	MAASTATGVAASLARAKPDLLLIPTMSVSSFERRIIAAVPRSLRPPNMTRGCLRSEASGDTALKDETASRASSLSALEQFKASGTDRYMKERSSIAVIGLSVHTAPVEMREKLAVPEAQWSRAIGELCNLNHIEEAAVLSTCNRMEIYVVALSWHRGIREVMEWMSKTSGIPVPELRDHLFMLRDSDATRHLFEVAAGLDSLVLGEGQILAQVKQVVKVGQDSGGLGKNIGRLFKDAISAGKKVRTETSISSGAVSVSSAAVELALMKLPESHALSARMLLIGAGKMGKLVIKHLSAKGCKRVVVVNRSSEKVDAIREELKDIEIIYKPLTEMLTSAAEADIVFTSTASEMPLFLKEHVESLPPANINLGGLRFFIDISVPRNVSSCVSDVKTARLFNV…
HEML	TRINITY_DN8458_c0_g1	ATGGCGGGAGCTAATCTCTCATGGAGTTGGAGTCTCCACCTGCGTCGTAACTCGAAGCCCTCACCTCCGGAGACGCTGCGTATTTCCAATGCGGCGAGGAACGCCGTTTCTGTCGAAAGGAAAAGTTTGAATCTGCAGAAGTCCGTAGAGATCTTCAATGCCGCAAAGAACTTGATGCCTGGAGGTGTGAATTCACCTGTCCGTGCTTTTAATTCAGTTGGTGGACAACCCATTGTTTTTGATTATGCTAAAGGCTCTCATGTTTGGGATGTCGATGGCAACGAATACATAGACTATGTACTTTCATGGGGTCCGGCTATCATTGGCCATGCAGATGACAAGGTTAATGTTGCCTTGGTTGAAGCTGTGAGTAAAGGCACCAGCTTTGGTGCTCCATGT…	MAGANLSWSWSLHLRRNSKPSPPETLRISNAARNAVSVERKSLNLQKSVEIFNAAKNLMPGGVNSPVRAFNSVGGQPIVFDYAKGSHVWDVDGNEYIDYVLSWGPAIIGHADDKVNVALVEAVSKGTSFGAPCVLENIMAEMVISAVPSIDMVRFVNSGTEACMGALRLARAFTGRQKIIKFEGCYHGHADSFLVKAGSGVATLGLPDSPGVPKAATIDTLTSPYNDMDTVKNLFESHKDEISAVILEPVVGNSGFILPKPDFLNDLRQITKEEGSLLIFDEVMTGFRLAYGGAQEYFGITPDITTLGKIIGGGLPVGAYGGKKEIMEMVAPAGPMYQAGTLSGNPLAMTAGIHTLTRLQKTGCYPYLDGITGELVSGILEAGREAGHELFGGHIGGMF…
HEMB， ALAD	TRINITY_DN6654_c0_g1	ATGCTTAATACTTTGAGAGTGAATGCCGTGTTCTCTTTGGCGCCATGTAATGCTGAAGTTTTAAGAGGGAGTAATAGTCAGAAATGTGTTACCTTGAAGCCATTGTCAGTCCGAAAGGCTCAAGGAATCACAATTAGAGCTAGCAGTGAGCGGGGGATGCCAATTAGGAGCGCAAGCTTGAGCATTGAGGAATGTGAGGCCAATGCTGTGGCTGGGAATTTCCCCGACCCCCCTCCACTTACTAGACCAGCAGTCCCAAGAGGAACACCAGTGGTAAAGCCGCTTGAACTTGCTAAACGGCCTCGTCGAAATCGAAAGTCTCCTTCACTGAGATATGCTGTTCAGGAAACCACCATATCGCCTGCAAATTTTGTGCTTCCTTTATTTATACATGAAGGT…	MLNTLRVNAVFSLAPCNAEVLRGSNSQKCVTLKPLSVRKAQGITIRASSERGMPIRSASLSIEECEANAVAGNFPDPPPLTRPAVPRGTPVVKPLELAKRPRRNRKSPSLRYAVQETTISPANFVLPLFIHEGEEDVPIGAMPGCFRLGWRHGLLDEVYKAKDVGVKSFVLFPKIPDALKSSTGDEAYNDNGLVPRSIRLLKDKYPEIVIYTDVALDPYSSDGHDGIVREDGVIMNDETVHQLCKQAVSQARAGADVVSPSDMMDGRIGAIRAALDVEGFQDVSIMSYTAKYASSFYGPFREALDSNPRFGDKKTYQMDPANYREALIEMAADDVEGADILLVKPGLPYLDVIRLLRDNSSLPIAAYQVSGEYSMIKAGGVLKMIDEEKVMMESLLCLR…
HEMC，HMBS	TRINITY_DN25261_c0_g3	ATGGCTAACGCCTTCACCATGAGATCCACAACTCAGCACCCTCTGCTCTCCGCGCCGGCCAACCTCAGGCCTTCTCGTCCGCCTCCTCCCATGTTGTTGCTGCCGGCGAGGTCTCGCCGGCGGAGCTCTTCGGCCATCAGAAATGCTCTAGCTGTCGAGCAGGAGGTCGAAGCAAAAGTCTCCCTTGTTAGAATCGGCACCAGGGGGAGTCCATTAGCACTTGCCCAGGCTTATGAGACACGGGACAAACTTATGGCAGAGCACTCAGAGTTGGCTGAAGAGGGAGCTATAGAGATAATAATAATTAAAACTACAGGAGATAAAATCCTCAATCAACCACTAGCTGACATTGGTGGCAAAGGTTTATTTACGAAGGAGATAGATGAGGCACTCTTGGAG…	MANAFTMRSTTQHPLLSAPANLRPSRPPPPMLLLPARSRRRSSSAIRNALAVEQEVEAKVSLVRIGTRGSPLALAQAYETRDKLMAEHSELAEEGAIEIIIIKTTGDKILNQPLADIGGKGLFTKEIDEALLEGKIDIAVHSMKDVPTYLPEGTILPCNLPREDVRDAFISLRAKSLAELPSGSVVGSASLRRQSQILHRYPNLKVINFRGNVQTRLRKLDEGEVQATLLALAGLKRLSMTEYATTILSIEEMLPAIAQGAIGIACRSNDDKMADYIASLNHEETKLAVVCERAFLETLDGSCRTPIAGYAHRDNDGNCVFRGLVASPNGTRVLETSREGPYALDDMVAMGKDAGKELISKAGPGFFDW-
HEMD, UROS	TRINITY_DN6865_c0_g1	ATGGCTTATTTGCTTTCCGTCTCCTCCGCTTTTTTATATCCTTCTCATCTCCCGCTTCTCTCTTCTTCTTCTTCTCCTCCCTCTCCAAAGCTCTCTCTCTTATCTGCAACGAAGACCCGTAGCTCCGCGTCTCCTCCCTATTGCTGCTCCAAGCCCGACGTCGTCGTTACTAGGGAGCAGGGAAAGAATGCAAAGCTTACTAATGCTCTGGCAAAATATAACATCAATTGTCTGGAAGTTCCTCTAGTTAAGCACACACAAGGGCCCGACATGAATAAATTCTCATATTTATTGCAGGATGCTGTGTTTGATTGGATTGTCATATCTTCTCCAGAAGCGGGTTCAGTCTTTCTTGATGCATGGAAGGCTGCTGGAGCTCCCAAAGTCCGAGTTGGGGTT…	MAYLLSVSSAFLYPSHLPLLSSSSSPPSPKLSLLSATKTRSSASPPYCCSKPDVVVTREQGKNAKLTNALAKYNINCLEVPLVKHTQGPDMNKFSYLLQDAVFDWIVISSPEAGSVFLDAWKAAGAPKVRVGVVGAGTASVFHEIVEPAGQTLEVAFTPSKATGKALASELPKYGGTTCKVLYPASVKAGNEIEEGLSARGFAVTRLNTYNTIPVQELDLEILKQALSAPVLAVASPSAIRAWVNLLPKSESWDKCVACIGQTTALAAKTLGLKNVYYPDNPGIDGWVGSILDALRIHGEIQKIFLPITKA-
HEME, UROD	TRINITY_DN26992_c0_g2	ATGGCGAGCACCTTCTGTCTTCTTTCTCTCTGTTCTCCGTCGACCTTTCGCAAACCGAGGGTTGGCTCTGACCTCACCGCAAGGATGTGCGTCGTGCGTTGCGCCGTCGGAGAAGCTGTAGCAGAATCAAGTGTTGCCAGTGCTACTGAGCCTCTTCTGATAAATGCTGTTCGCGGAGAGAAAGTTGAACGTCCTCCAGTTTGGCTAATGAGGCAAGCGGGGAGGTACATGAAGAGCTATCAAATGATATGTGAGAAGTACCCTTCATTTCGTGAAAGATCAGAAAATGTGGATCTTGTAGTTGAAATTTCTCTACAGCCATGGAAAGTTTTCAAGCCTGATGGGGTTATATTATTCTCAGACATTCTAACTCCCTTGCCAGGTATGAACATACCATTT…	MASTFCLLSLCSPSTFRKPRVGSDLTARMCVVRCAVGEAVAESSVASATEPLLINAVRGEKVERPPVWLMRQAGRYMKSYQMICEKYPSFRERSENVDLVVEISLQPWKVFKPDGVILFSDILTPLPGMNIPFDIVKGKGPVIYRPLRTTNDVDQVREFTPEESVPYVGEALTILREEVKCEAAVLGFVGAPFTLASYVVEGGSSKHFSKIKNLAFAQPKVLHALLQKFSDSMSRYIKYQADNGAQAVQIFDSWATELSPVDFEEFSLPYLKQIVSSVKKTHPHLLLILYASGSGGLLERFRSTGVDVVSLDWTVDMGEGRRRLGLDVAVQGNVDPGVLFGSKDFITNRIHDTVRKAGSDKHILNLGHGIVVGTPEENVAHFFEVAKEISYGN-
	TRINITY_DN4989_c0_g2	ATGAAGGAGATGACGACGGCTCTTTCTCTTATTTCATTAGAAGGATCTTTCCCAGAGAACAAAATGCGGATAAACTCGGCGCTGCCGAGAAGCGCTTTCTTCACTGGTCTGAGCTTTTCTGGGTCGTTTCTCCATAGTTTTGCTGGGAATGTGGAAAATCGAAGTTGTGCTCCCTCCCGGAGAAAATGTCTTTGTAGATATCCTACAGCAAGCTCTTCTTCCGATCCACTACTAGTTCAAGCTGCTAGAGGTAAACTTATCAGCAGGCCTCCAGCATGGATGATGCGCCAAGCAGGAAGGTATATGGCTGTTTATAGGAAGCTTGCAGAGAAATACCCATCCTTCAGAGTGAGGTCAGAGACTGTTGATCTCATTGTAGAAATTTCTTTGCAGCCTTGG…	MKEMTTALSLISLEGSFPENKMRINSALPRSAFFTGLSFSGSFLHSFAGNVENRSCAPSRRKCLCRYPTASSSSDPLLVQAARGKLISRPPAWMMRQAGRYMAVYRKLAEKYPSFRVRSETVDLIVEISLQPWRAFHPDGVIIFSDILTPLPAFGVPFEIEEVKGPIIQNPISSEDGLKVLHPIDLEKLQFIRNSLNILRSEVGEHAAVLGFVGAPWTIATYIVEGGTSRTYTTIKSMCHTAPYVLKSLLSHLTQAISEYIIFQVKSGAQCIQIFDSWGGQLPPHVWEQWSRPYIQKMVNAVRKECPQVPLVLYINGNGGLLEQMISTGVDVIGLDWTVDMSDGRSRLGKEISVQGNVDPACLFGPLPALTDEIHRVVRSAGCRGHILNLGHGVLVKTP…
CPOX, HEMF	TRINITY_DN906_c0_g1	ATGGCCAAGGTCATCTCTTCCTCCCTCTTCTTCCCTCCTTCATCTCCCTCCGCCCAAACCCTAAAACCCTTATTGTTCCTCCACTTATCCAGCCGACCTGCCGTCTCATCCCGTACTCGCGCCGCGCCGTCCTTCCGCATCCGTGCCATTATCGCGATCGAGAAAGAGACGCCGGAGAACGAGCGGCCGGAGACCTTCCTCCGGACTGCAGATGACCCCCATTCCTCCGCCACCGCGTCGTCGAGCTCCGTCCGCGCGCGGTTTGAGAGGATGATAATGGAGGCGCAGGATGTGGTTTGCGCTGCAATTGAGGCTGAGGATGGGACGGGGAAGTTTAGGGAGGACGTGTGGTCGAGAGGCGGCGGTGGCGGGGGGATCAGCCGGGTTTTGCAGGACGGG…	MAKVISSSLFFPPSSPSAQTLKPLLFLHLSSRPAVSSRTRAAPSFRIRAIIAIEKETPENERPETFLRTADDPHSSATASSSSVRARFERMIMEAQDVVCAAIEAEDGTGKFREDVWSRGGGGGGISRVLQDGGVWEKAGVNVSVVYGSMPPEAYRAAKGGDSSEKPGPVPFFAAGISSVLHPKNPFAPTLHFNYRYFETDAPKDSPGAPRQWWFGGGTDLTPAYIFEEDVKHFHQVQKQACDKFDPTFYPKFKRWCDDYFFIMVNLQCKTRSINAVSFVVGDYFFESYSDILIDIMICCI-
CHLH, BCHH，	TRINITY_DN10827_c0_g2	ATGATCACTTCACCGCCAACATTTCCTTCTCTTATCTCTCTGCAACTAAACATTTCATTCCCCTTCACTTCCTCTGTAGCCGAAAGGCCAAAGCAGAGCATCAAGAGGGCGCCGCTCTCTTCTGAAATGACTTCTCTGGTATCTATCCCTCTCACTTTCCCTGGCTCCAAAGCAGAGCACCTCTCTGCCCTCTCCCAGAAGAAGCTCCTCAATTTCTTCCTCCCACAGCGCCTCCGACAATCCACCCGTACCTGCTCTAGGGTCCGTTGTGCCGCCTCCGGCAAAGGTTTCTTCACCCAGACAAAGCCAGAAGTCCGCCGTATCATACCGGACGTCGAGTCCTCCCGGGGACTCCCTCGTGTGAAGCTCGTCTATGTGGTCCTTGAGGCGCAGTACCAA…	MITSPPTFPSLISLQLNISFPFTSSVAERPKQSIKRAPLSSEMTSLVSIPLTFPGSKAEHLSALSQKKLLNFFLPQRLRQSTRTCSRVRCAASGKGFFTQTKPEVRRIIPDVESSRGLPRVKLVYVVLEAQYQSSLSAAVRTLNSDCRYASFEVVGYLVEELRDESTYDTFCEDLADANIFIGSLIFVEELALKVKTAVEKERDRMDAVLVFPSMPEVMRLNKLGSFSMSQLGQSKSPFFQLFKRKKQGAGFAESMLKLVRTLPKVLKYLPSDKAQDARLYILSLQFWLGGSPENLQNFLKMISGSYVPELKGTKIDYADPVLFLDSGIWHPMAPCMYEDVKEYLNWYGTRRDANAKLKDPNSPVIGLVLQRSHIVTGDDGHYVAVIMEMEARGAKVIP…
POR，PORA/B/C	TRINITY_DN6221_c0_g1	ATGCGCTCTACGACAACTTCCACCACCGCTGCAGGCGCCGTTGTCGGCTCCGGGGACAGTGTAGGCGGCGGAAGGAGGAAGAAGGAGGAGCTTGGATGGTTGGAGTGGGGAAGAGGGTGGCTGCACATCGTGGGGGAGTTCATCTTCCAGAGGATCGCCGCTAGTCATCTCGAGAACCCGTTAACTCTGCCTCACCTCGACGGAGTCACTTGCATTGTCACGGGCTCTACCAGTGGAATCGGCCTCCAGATTTCGAGGCAACTTGCTGAGGCAGGAGCCCATGTTGTTATGGCTGTCCGGAAAATACAGTTAGCACATGAATTGATCCAGAAGTGGCAGAATGAACAAGTAACGGGTTTGCCGTTTAATGTTGAGGTGATGGAGCTTGATCTTCTCTCT…	MRSTTTSTTAAGAVVGSGDSVGGGRRKKEELGWLEWGRGWLHIVGEFIFQRIAASHLENPLTLPHLDGVTCIVTGSTSGIGLQISRQLAEAGAHVVMAVRKIQLAHELIQKWQNEQVTGLPFNVEVMELDLLSLDSVVKFADIWNSRQVALHALINNAGIFALGEPQRFSKDGHEEHVQVNHLAPALLSMLLIPSLLKGSPSRIINVNSIMHSVGFVDPDDMNVTSGKRKYTSLVGYSNSKLAQQIKFSSILQKRIPTEAGINVVCASPGIVHTNVARDLPKFVVAAYHFIPYFILDAQEGSRSTLFAASDPQVPDYCGLLKADEWPVCAYISHDCRPANASEEAHNLETSQAVWEKTLEMIKLPPDALEKLLEGQSVNCQYGGV-
DVR	TRINITY_DN1919_c0_g1	ATGTCCGCCTCTCTTTCCTCCATCTCCGGCGCTCTTCTCCTCCGCTCCCACGCCCATATCTCCCCCCTACCCTTCTCCCCTCCCCTCCTCCACTTATCCCCCAAATCCAAATACCTAACCCTAACCGTCACCTCTTCCTCCTCCTCCTCGGCTTCAACCTTAGATCAGCCCACCTCCTCCCCCTCCTCCTTTCGTTCCAAAGTCCCTCACCAAATCAATGTTCTCGTCGTGGGCTCCACCGGCTACATTGGCAAGTTCGTCGTCAGGGAGCTCTGCCGCCGCGGCTTCAACGTCATCGCCGTCGCCCGCGTCCGCAGTGGCGTCCGTGGCCGCAACGGCCCCGAAGACCTCCTTCGCGAGCTCCCAAACGCTATCGTTTGCTTCTCCGATGTCACCGAC…	MSASLSSISGALLLRSHAHISPLPFSPPLLHLSPKSKYLTLTVTSSSSSSASTLDQPTSSPSSFRSKVPHQINVLVVGSTGYIGKFVVRELCRRGFNVIAVARVRSGVRGRNGPEDLLRELPNAIVCFSDVTDLTALNRSLDAIDLPIHAAVSCLASRSGGVSDSWKIDYEATRNSLLAARRRGAAHFILLSAICVQKPLLEFQKAKLKFETELSDEAAKDPTFSYSIVRPTAFFKSLGGQVETVKDGKPYVMFGDGKLSVCKPISEEDLAAFIADCLTDESKAGRVLAVGGPGKAMTPLEQGEVLFRLLGREPRFVKVPIGVMDLVIGVLEFLARIFPAMEDAAEYGRIGRYYATESMLVLDQETGEYSEEKTESYGKDTLEEFFEKVIREGMAGQEL…
PPH	TRINITY_DN3203_c0_g1	ATGGAGAGGCTAGCGTATAGACCAGAAGGGTATAACTTTTGGACATGGAGAGGTCGCAAGATTCACTATGTTGAGGAAGGCCATGGGCGTCCTATTGTACTTATCCATGGATTTGGTGCTTCAGCTTTCCATTGGAGATACAACATCCCAGAGTTGGCAAAGAAATATAAGGTATATGCTTTAGATTTGCTTGGATTTGGATGGAGTGAGAAAGCAATCATCGATTATGATGCAAGTATCTGGAGGGACCAGGTGACCGATTTTTTGAAGGATATTGTTAATGAACCTGCAATTTTGGTTGGAAATAGCCTTGGAGGATTCACAGCTTTGCTTGTAGCAGCAGAGTTGCCTGAGCATATTTGCGGATTAGTTCTCCTGAACAGTGCTGGCCAATTTGGA…	MERLAYRPEGYNFWTWRGRKIHYVEEGHGRPIVLIHGFGASAFHWRYNIPELAKKYKVYALDLLGFGWSEKAIIDYDASIWRDQVTDFLKDIVNEPAILVGNSLGGFTALLVAAELPEHICGLVLLNSAGQFGDSNMKFHNNDEDTAINKYIVNPLKQTFQRIAFGFLFWQAKQPARVESVLKSVYINNSNVDNYLVESIIRPAGDPNAREVYYRLMARFMTNQTKYTLDSILQKLSCPLLLLWGDLDPWVGPAKAIRIKEFYPKTTLVNLQAGHCPHDEVPELVNNALIDWLSSLELEASLQTAQT-
	TRINITY_DN86_c0_g1	ATGGAATTGCTTTTTCTTTGTCCTTTGCCATGTCAGTTTAGCAGTGTTAACTTGAAATTTGCAGAGAGCAGGCTGAGTTCAAAACAATCTAAGTTTTCTCCTCATGCAAAAAATCAAAATTTATCTTCTGTTATGAAAACCTCTTGCAGAGTGAGCATAGCCAATCACAAATCTTATGAGATCGAGAATCTGCATGAGAAAGAAGGGATTAGAAAGATCGAGAATCTGCATGAGAAAGAAGGGATCAGACTGTTGAGTTTTCTTGAAGGGCTTCATGAACAAGATGATACTATGACAGGGGATGGAGCTTATAATTATCATGTAGCTGATGGAGATGTGGCCTTAGCAAACATCCCTAGGAAAAATGATAAAGTTGGGAAAATTTTAATTCCAAGCTTG…	MELLFLCPLPCQFSSVNLKFAESRLSSKQSKFSPHAKNQNLSSVMKTSCRVSIANHKSYEIENLHEKEGIRKIENLHEKEGIRLLSFLEGLHEQDDTMTGDGAYNYHVADGDVALANIPRKNDKVGKILIPSLPNESNGSHGSPISSCYWKWKPKMWVHYEKSGTENIGAPVLLFLPGFGVGAFHYERQLKDLGQDYRVWALDFLGQGMSLPSEDPAPSKHNTSSEEFNAKWGFGNESEPWARELVYSIDLWRDQVQHFVEQVIGEPVYVVGNSLGGFVSLYFAACNPKLVKGVTLLNATPFWGFLPNPIRSPAWSRIFPWAGTFPLPSTVRKLTEFVWQKISEPNSIEEILKQVYTDHSTKVDRVFSRIIEITQHPAAAAAFASIMFAPRGQLSFQEA…
PaO, ACD1	TRINITY_DN2096_c0_g2	ATGGATGCTCAAGCTTTCACTTCCCTTCCATCTTCCCGCTTCTTCTTCCCCTACTCATCACCTAAAACCCTATTTTGGAAACCCTGCCCTCCTCCCCTCCACTCCCATTTCCTCACCGCCGCATCAAGGCCCCACCTTCCCCGGAAAAACCTCAAGCGCAGGGTCTCCACCTCCGATTCCCCCTCCGTCGTCTTTCCCACCGGAATCCCGGAGGAGGACCCTCTCTCTTCCAATGAGATATCCGGCGAGAAGTTCGATTGGTATTCCCAATGGTACCCAGTGGCGCCCGTGTGCGATCTCAACAAGCGGGCGCCGCGGGCGGTGACGGTCCTAGGGCTGGACCTGGCGGTATGGTGGGACAGGGAGGAGGGGCAGTGGAGAGTGTTCAACGATCGCTGC…	MDAQAFTSLPSSRFFFPYSSPKTLFWKPCPPPLHSHFLTAASRPHLPRKNLKRRVSTSDSPSVVFPTGIPEEDPLSSNEISGEKFDWYSQWYPVAPVCDLNKRAPRAVTVLGLDLAVWWDREEGQWRVFNDRCPHRLAPLSEGRIDQWGRLQCVYHGWCFDGAGRCKLIPQAPADGPPVHTSGKACAASYPCCVQNNILWFWPKTEPEHKDILMKHQPPSIPELDDPSYTHKMGMRDISYGYEILVENLMDPAHVPYSHHKLMRIPKRLPSLIRDREGGVPVEITIEKLDINGFLAKQQFGYGKFVAPCLFYVFPGKPSSNGSVSSSNSQAMAPPSFLQGNRRLLLIFYCIPVEPGRSRLIWSFPRNFDVWIDQIIPRWMFHIRQNLILDSDLFLLHVE…
	TRINITY_DN38062_c0_g1	ATGGCTCTCTCTGTTCCCACTTCTTCATGTTTCCTTCCTCTCTGCACAACTCTTGAGCAATCCTCCTCCATTCGCACCTCTCCTTCTCTTGCCATACCCAATGGTTGCGCGATCAGGCCAAGAAGTCTAACTACGAAGAGAAGAAGAGGGCTGCAAGAGGGCAAGGCTGCAATTGTGGAGGATGCTCTGATTCCAAGAGAAGCTGAGGAGGTGAAGGAAGCTGAAGAGAAGTATGACTGGAGGGAGGAATGGTATCCATTATACTTGACAAAAGAGGTGCCTGAAGATGCACCTCTTGGTCTCACTGTCTTCCACAAGCAGCTCGTTCTGTATCGCGATGGCAATGGTGATCTAAGATGCCATGAAGATCGATGCCCACATAGATTAGCCAAGCTCTCT…	MALSVPTSSCFLPLCTTLEQSSSIRTSPSLAIPNGCAIRPRSLTTKRRRGLQEGKAAIVEDALIPREAEEVKEAEEKYDWREEWYPLYLTKEVPEDAPLGLTVFHKQLVLYRDGNGDLRCHEDRCPHRLAKLSEGQLVEGRLECLYHGWQFEGDGKCVSIPQLPEGAKIPRAACLRNYEVRESQGVVWVWMSDKNPPDLSKLPWFEHYSRQGFTDTSTIHVLPYDHSILLENLMDPAHVPVSHDRTDWSARREDAQPLLMTVTERTIRGFAGQWCRSRNPSLMNSLRFQAPCVLQNNLEFIDKKGVHMQFSALFLCRPAGQGSSMLIVRFGASSRSPLFNLIPKWYFHQNACKVFEQDMGFLSSQNEVLLREKVPTKDLYLNLKSSDTWVLEYRRWMDR…
	TRINITY_DN9289_c0_g1	ATGGCGGCTGTTTTCTCCTTCTCCCTCTCCCCCTTTTCCCGCTGCGTATCTGCTCTCCATGCAGACCACAACTCGAAGTCTCCTCCTGCCTTCTCCACGTCTGTCTCTTGCAGTCGGTCCCTTCACCTCAGCCGGAAGCGCCGCAGCAGCTCGCCGGCCGTTCCAGGCGTCGCCGTTCCCTCCTCCCCTCCCGCTCCCGTCGAAGAGGCAGATACCCCCGAGCTCCGAGGAACCGAAGAGACCTCATCCTCCTTTCCATCCTCTTATTCTGAAACTTTCTCATGGAGAGACCACTGGTACCCCGTTTCCCTCATCGAGGACCTCGACCCCCGCCTTCCAACCCCCTTCCAACTTCTTAACCGCGACATCGTCCTCTGGAAGGACCCCAAATCCGGAGAC…	MAAVFSFSLSPFSRCVSALHADHNSKSPPAFSTSVSCSRSLHLSRKRRSSSPAVPGVAVPSSPPAPVEEADTPELRGTEETSSSFPSSYSETFSWRDHWYPVSLIEDLDPRLPTPFQLLNRDIVLWKDPKSGDWVAFDDRCPHRLAPLSEGRIDENGCLQCSYHGWSFDGKGSCVKIPQAATEGPEARALQSPRACVAKLPTMISQGLLFVWPDEKGWVKAMASDPPRLPDDFEAPNFSTVTIQRDLFYGYDTLMENVSDPSHIEFAHHKVTGRRERAKPLPFKLESSGFWGFAGANSGNPRISAKFIAPCYYVNKIEIDTKLPIFGDQKWVIWICSFNIPMAPGKTRSIVCSARNFFRFTMPGSAWWQLVPRWHEHWTSNKVYDGDMIVLQGQEKIFL…

## Sheet: Table S6
Supplementary Table S6: TPM value of 20 DEGs which exhibited highly significant down or up-regulation between yellow and green leaves
Unigene ID	Yellow leaves	Green leaves
TRINITY_DN9180_c0_g1	1.0625	12.51
TRINITY_DN6406_c0_g1	1.185	8.5225
TRINITY_DN79390_c0_g1	0.12	3.62
TRINITY_DN4589_c0_g2	9.0925	46.5075
TRINITY_DN4153_c0_g2	4.2225	26.8225
TRINITY_DN21810_c0_g2	0.49	2.49
TRINITY_DN72300_c0_g1	4.0175	16.5375
TRINITY_DN9373_c0_g1	1.4275	8.07
TRINITY_DN4294_c0_g1	18.2775	6.9425
TRINITY_DN72553_c0_g1	28.9025	11.545
TRINITY_DN1508_c0_g1	91.5975	34.215
TRINITY_DN4938_c0_g1	48.6525	18.0825
TRINITY_DN6605_c0_g1	21.0675	7.555
TRINITY_DN5451_c0_g1	9.1025	0.1875
TRINITY_DN4362_c0_g1	12.4975	0.38
TRINITY_DN42864_c0_g1	22.22	5.64
TRINITY_DN8429_c0_g1	23.9975	6.915
TRINITY_DN16816_c0_g1	5.34	0.9175
TRINITY_DN10166_c0_g1	7.8525	0.975
TRINITY_DN41955_c0_g1	4.885	0.115

## Sheet: Table S7
Supplementary Table S7. Primers used in quantitative real-time polymerase chain reaction (qRT-PCR)
Unigene ID	Primer name	Sequence
TRINITY_DN6358_c0_g1	HEMA-F	ATTTGCTCCTCATCCCCACG
	HEMA-R	GCCCTAGAAGCCGTCTCATC
TRINITY_DN6654_c0_g1	HEMB-F	CGGGGGATGCCAATTAGGAG
	HEMB-R	ACGAGGCCGTTTAGCAAGTT
TRINITY_DN10827_c0_g2	CHLH-F	CCGGAGATGATGGGCACTAC
	CHLH-R	CGCGTTTACGAATGGCTTGT
TRINITY_DN2556_c0_g1	CHLE-F	TTGACGCCGAGGTTCTACAC
	CHLE-R	GACGAAGTGGGTCTGGTTGT
TRINITY_DN6221_c0_g1	POR-F	CTTGGATGGTTGGAGTGGGG
	POR-R	GGCCGATTCCACTGGTAGAG
TRINITY_DN1555_c0_g1	CAO-F	TGCTTTGAAGAACCGTGGGT
	CAO-R	CCCAACCATGGTAAGGGCAT
TRINITY_DN221_c0_g1	NYC1-1-F	GTGGGCTTAGGCAACTCCAT
	NYC1-1-R	AATGATCTCGCCACCGTCTC
TRINITY_DN482_c0_g1	HCAR-F	TCGACACGGTGGGGTTTATC
	HCAR-R	TGTCGTCCTCTTCCATGCAC
TRINITY_DN16260_c0_g1	PPH1-F	TTAAGCGGCCAGCAGATGAT
	PPH1-R	GGGGATCTTGATCACCCCAA
TRINITY_DN3203_c0_g1	PPH3-F	GCCATGGGCGTCCTATTGTA
	PPH3-R	AAAATCGGTCACCTGGTCCC
TRINITY_DN38062_c0_g1	PAO-F	CTACGAAGTCCGAGAGTCGC
	PAO-R	AGTGGTCGTAGGGGAGAACA
TRINITY_DN1378_c0_g1	RCCR-F	CTCCGGCTCTGATTCATCCC
	RCCR-R	GATGTTGATTTCGCCCCTGC
TRINITY_DN13664_c0_g3	Actin-F	TGGCAGTTGATCCCGTTGTA
	Actin-R	CAGCCTTTGGAGTGGACAGA

## Sheet: Table S8
Supplementary Table S8: Specific expression levels of TPM value related to chlorophyll biosynthesis and degradation
	Genes	Unnigenes ID	Yellow leaves		Green leaves
			Average TPM value	standard error	Average TPM value	standard error
chlorophyll biosynthesis	HEMA	TRINITY_DN6358_c0_g1	101.775	4.36831	309.483	14.3434
	HEML	TRINITY_DN8458_c0_g1	76.9825	7.58926	75.835	3.51865
	HEMB，ALAD	TRINITY_DN6654_c0_g1	71.5725	5.79294	88.2275	4.0849
	HEMC，HMBS	TRINITY_DN25261_c0_g3	93.27	7.16136	76.05	3.36771
	HEMD, UROS	TRINITY_DN6865_c0_g1	28.935	2.73609	21.1725	2.70017
	HEME, UROD	TRINITY_DN26992_c0_g2	96.7675	5.46865	87.2325	5.42953
		TRINITY_DN4989_c0_g2	24.68	3.22525	19.565	1.14829
	CPOX, HEMF	TRINITY_DN906_c0_g1	194.907	10.1723	191.78	18.699
	CHLH, BCHH，	TRINITY_DN10827_c0_g2	444.238	11.078	637.995	39.3771
	CRD，ACSF, CHLE	TRINITY_DN2556_c0_g1	333.715	22.6342	633.07	28.1746
	POR，PORA/B/C	TRINITY_DN1733_c0_g1	88.285	1.41229	67.595	1.47233
		TRINITY_DN6221_c0_g1	23.24	2.28504	26.485	3.12413
	DVR	TRINITY_DN1919_c0_g1	29.42	1.83902	26.05	2.8884
	CHLG, BCHG	TRINITY_DN11386_c0_g2	144.875	8.59479	140.327	9.99203
	CAO	TRINITY_DN1555_c0_g1	51.89	3.94814	119.647	7.17769
chlorophyll degradation	NOL, NYC1	TRINITY_DN221_c0_g1	142.58	3.59541	70.1275	5.96767
		TRINITY_DN3768_c0_g1	20.305	1.50777	23.2575	0.898123
	HCAR	TRINITY_DN482_c0_g1	99.9425	6.29191	85.0175	3.4512
	PPH	TRINITY_DN16260_c0_g1	15.5875	1.87021	12.0925	1.51189
		TRINITY_DN2611_c0_g1	26.71	1.99765	26.14	1.56493
		TRINITY_DN3203_c0_g1	136.395	9.54907	63.3825	5.99385
		TRINITY_DN86_c0_g1	71.7825	2.78507	75.68	5.69902
	PaO, ACD1	TRINITY_DN2096_c0_g2	72.5725	3.63206	74.63	5.15977
		TRINITY_DN38062_c0_g1	129.165	12.1383	114.787	9.03731
		TRINITY_DN9289_c0_g1	115.082	8.72501	124.015	12.8149
	RCCR, ACD2	TRINITY_DN1378_c0_g1	94.255	2.83832	67.595	3.55661
